# Supplementary material for: Holding the line: Provider and patient perspectives on Medications for Opioid Use Disorder continuity during the war in Ukraine
Source: PLoS One. 2026 Feb 23;21(2):e0341182. doi: 10.1371/journal.pone.0341182 (PMC12928494; doi:10.1371/journal.pone.0341182)
Supplement: S1 Data — (XLSX) [file pone.0341182.s001.xlsx]

## Sheet: Sheet1
clients		Analysis
Domain	Probes	O_Sl_IF (1)	E_Kh_Lv (2)	N_Sd_Po (3)	O_Kh_Po (4)	L_M_IF (5)	O_Sd_Po (6)	A_M_Lv (7)	N_М_Lv (8)	D_Sl_IF (9)	V_Kh_IF (10)
Location	Before war	Slovyansk,was in process of transferring to Dnipro (due to other medical conditions)	Kharkiv, transferred to Lviv with wife and 2 cats	Severodonetsk, transferred through Slovyansk, than Dnipro to Poltava with husband and dog	Kharkiv, transferred to Poltava	Mariupol, throught Melitopol, Zaporizhzhya, Kryvyi Rih, passed filtration camp, transferred to Ivano-Frankivsk	Severodonetsk, transferred through Slovyansk to Poltava	Mariupol, than travel to Zaporizhzhya	Mariupol, first travel to Berdyansk, than Zaporizhzhya, final Lviv	Slovyansk, in April transsfered to Lviv, than Iv-Fr	Kharkiv, left July 25
	Changes after war started	Ivano-Frankivsk	Lviv	Poltava	Poltava	Ivano-Frankivsk	Poltava	Lviv	Lviv	Ivano-Frankivsk	Ivano-Frankivsk
Current experience with OAT	Before war	2 years on OAT total on methadone	2 years on OAT, 150 mg of methadone on private site (3000 UAH for two persons per 7-10 days)	11 years on OAT, 90 mg of methadone	2 years on methadone in private clinic	10 years on OAT, 125 mg of methadone		150 mg of methadone,received for 10 days in Mariupol	14 years on OAT, last received pills in Mariupol on Feb, 24 for 10 days	100 mg of methadone, in Lviv gave 50 mg, than after 1 months incresed to 75 mg, the second month incresed to 100 mg	100 mg of methadone on private site, 4500 UAH per month
	Changes after war started	her friend advice her volonteers who helped her with transfer and housing in Ivano-Frankivsk, to Dnipro she travel herself and didn't have medication with her, she was looking for 4 days for OAT site in Dnipro, when she came there she received medication the same day	no problems with transfer, now on governmental OAT, had medical documentation and received the same day	travel with volunteers to Poltava for 3 days, friends from OAT who came earlier brought her to the program	friend from Kharkiv advice to travel to Poltava and told him that there is OAT site and it's not a problem, but she's not on OAT and didn't help with program	he came to the site and it was closed, nobody called him and told that site will be closed, came there for 2 days, but site was empty, robbed, no street drugs, his flat was ruined, change goods for methadone from people who robbed the narcology, their friend shared some pills with him and his wife	last time in SD received for one month	March 8 didn't received her pills, 10 days had cravings, used illegal drugs	don't have meds, used Lyrica, other pills to make cravings easier	travel to Lviv, find in internet site and use map to find a site	had medical chart, social worker met him, brought to narcology
	Dosing and medication	methdone, in Dnipro dose was decreased, doctor explained that it is because of lack of medication. In Ivano-Frankivsk she increased her dose on 25 mg, now 125 mg. her pills always with her, because she afraid to leave it at the hostel	100 mg of methadone, 1-2 weeks felt cravings, used Gabana to felt better, now he's fine	reduced to 50 mg of methadone per 3-4 days first, than for 10 days, but she's fine because she has new ART that didn't reduce her dose of methadone based on her wellbeing	don’t have medication with him when came to Poltava			she didn't have passport, med documentation, but received for 10 days in Zaporizhzhya 120 mg per day, in Lviv prescribed 100 mg per day	in Zaporizhzhya and Lviv received the same dosing of medication as in Mariupol	had medication for a month, in Lviv 50 mg wasn't enough, bought additional pills of methadone on illegal drug market	100 mg before and 50 mg after war started, wasn't enough, bought additional pills of methadone on illegal drug market
Experiences since the start of war	Experience of changing the site	volonteers helped with transfers to other OAT sites, with hostel etc.	they leave in school and neighbours told them where to start OAT. The process was easy, even that wife didn’t have passport (first two weeks he shared his dose with wife) and after she received it she started OAT also	she travel without medication (OAT and ART), because was afraid rummage, process was easy, friends explained and helped with transffer, brought her med chart, received the same day	very complicated process, interruption in treatment because there were no free slots on OAT program for 2 month, was using Lyrika to reduce cravings, visited 3 sites before they stabilize him	first he start looking for OAT site in Zaporizhzhya, he has med chart with him and they took him the same day, received 50 mg per day, than one month in Kryvyi Rih and his friend advice to travel to Ivano-Frankivsk start OAT and ART there	asked friend how to start program in Poltava, has her medical chart from SD with her	doctors from Zaporizhzhya told where to go, gave adress in Lviv	was trying to go abroad to Poland, received OAT there, but didn't find a job and came back to Lviv	had medical chart, passed test on OAT site and in an hour received	doctor didn't want to take him, offered to go to inpatient unit, he refused, passed urine drug test and doctor prescribed OAT 75 mg first
	Problems in accessing your medication	was transferring without medication, received methadone the same day she came to site, but it took her 3-4 days to find the site in Dnipro. In Ivano-Frankivsk she received medication on the second day after she cae (the same day she reffered on site)	no problems with access to medication in Lviv	lives far from site, don't have money for ground transportation, also with dog, travel only by feet, so came to the site once per two days	came to Poltava in March, but OAT site put him on queue, received his treatment only in August. They offered private site, but he refused because of lack of money and small dosage offered in private clinic (35mg)				she has her med chart, but in Berdyansk med staff refused to take her on OAT because of lack of medicine, in Zaporizhzhya there were no problems to start, was on program there for one month	very long process of increasing the dosing	75 mg of methdone first, rised to 95 mg because of cravings and sleeping problems. one month received from site, now once per 10 days
Other treatment experience	HIV	on ART, passed needed labs only in Ivano-Frankivsk, received ART in Slovyansk, Dnipro, in Ivano-Frankivsk haven't had this experience yet	passed test in Lviv	on ART, has interruption for one month, wasn;t looking for ART site for month	don’t receive	on ART in Ivano-Frankivsk, first gave for 1 month, than for 3. In Mariupol he didn’t received pills for 6 month, AIDS center was bombed, all his pills burned	don’t receive	on ART in Lviv, she didn’t received therapy for a couple of months	on ART, had for 3 months, now receiving in Lviv. didn't have med chart, but doctor find her in electr system
	Hep C	passed testing in Ivano-Frankivsk	passed test in Lviv	passed in SD, in Poltava nobody proposed	don’t receive	passed all needed labs, free Hep C treatment in Iv-Fr	didn't pass test on Hep C	on Hep C treatment in Lviv	was on treatment in Mariupol, but due to war interrupt treatment and doctor told that she has to start once again from the very beginning	have Hep C, but didn't received treatment
	Other services	lung problems, volonteers helped with medications, bought antibiotics	had family doctor in narcology, X-Ray	ART, received from doctor from SD for 6 months by post	don’t use medical services for a long time	infectionists from Donetsk came and gave some pills Gabantine, sleeping pills, ART (but not his sheme, so he felt side effects and stop). Visited primary care doctor, passed needed labs	no need	has family doctor in Lviv, social workers help a lot		went through all specialists	went through all specialists
Communication	Communication with other OAT patients	live in the same hostel	don't have friends on OAT and don't want to communicate with them	yes, when she come on OAT	one friend on OAT, don’t want to communicate with other patients	social workers from Zahid Shans or those who live together in hostel	with other IDPs	yes, some friends	by phone, telegram, with friends from OAT from Mariupol in the other cities, or abroad	live with other OAT patients in hostel	live with other OAT patients in hostel
	Communication with peers	by phone, not often, because a lot of them abroad	don't have friends, almost all are dead	no, there is no connection with them	have one friend from Kharkiv, who don't want to start OAT	sometimes advice OAT to his peers	don't have such friends	no, she don't communicate with active drug users, only in the shelter where she lives	Those who are in Mariupol don't have opportunity to evacuate and start OAT, use illegal drugs, a lot of died from overdose	don’t contact with active drug users	don’t contact with active drug users
	Sourses of information about OAT	from internet	volonteers on the railway station, leafleats	leaflets, volunteers who can help and explain	outreach workers with leaflets, put it in entrances	from internet, all users know because progrram works from 2008	from internet	from doctors	advertisement in social networks, from peers	volonteers, through NGOs	from friends
	Intervention	don’t have friends whom to motivate to start OAT	don’t have friends whom to motivate to start OAT	everybody she communicate with are on OAT	communicate with friend, but he don't want to start		if person don’t want to quit, nobody help	helped 2 girls to start OAT, wants to motivate other people who think that OAT this is very harmful	there are people in dormitory that want to start OAT, but don't want to do it officially, don't want to be registered, will be problems with driver lisence, job etc.	a lot of people afraid to start	hided advertisement, website with access to the doctor, anonymous zoom call to doctor
	Motivation to start OAT	don't need to search for drugs, for money, have time for yourself, don't need to steal, can find a job	don’t need to spend money for drugs, no overdose, if you use street drugs, you don't know what you inject, sometimes you didn't find and feel cravings all day	won't be any problems with police, incarceration, to need to search drugs on streets, don’t inject OAT meds, nothing would change	don’t need to search for drugs each day, don't need to spend money, don't need to steal, no problems with police, better relations with family, no cravings on OAT, no problems with health, you're not sick	for family, for life	don't need to look for a money, don't need to steal	her own motivativation - newborn. it's a new life, you don't need to waist money for drugs, you won't feel cravings, won't need to steal, have problems with the police, gather 10 people and show her example that everyhing is fine on OAT		you won’t be infected, better relationship with falmily, better health	no need to search for drugs, don't need to steal, a lot of loans if you inject, no problems with work
	What should be improved on OAT to start the program	think that foreign methdone is better, feels that 125 mg is not enough for her	don’t decrease dosing (when war started doctors decreased doses rapidly)	there are no problems, patients make fools of themseles if they are trying to use illegal drugs and OAT simultaneously, it won't help	queues, you have to wait for a long time, you have to wait until someone die, complicated process of induction, don't give such small ammounts of medication, patients suffer, feel cravings	now it's much more easier to start OAT than 10 years ago	OAT med should be given to patient on the first day			nothing, everything is fine	medical staff should be more attentive to patients
	HR services	yes, received syrynges, wipes from outreach workers, in Dnipro, in Ivano-Frankivsk	neighbour work in NGO, outreach servise, no problem to receive HR, received wipes	received servises in SD on OAT or ART site, they don't know where to receive HR services in Poltava	didn't use any HR services		in SD she knew where the HR program worked, in Poltava she don’t know where to reffer	social workers tell where to receive HR services	lack of information about these services, they live with social workers that’s why they know and use	any problems with HR services in Slovyansk, Lviv and Iv-Fr, always everything is available	no problems with HR services, in Kharkiv and Ivano-Frankivsk, wipes, syrynges, all is available
	Problems in accessing OAT program	far from home, need to travel to the site each day		mother was against OAT, but now she changed her mind when saw that her daughter looks better	no free slots, doctors offered detox, his girlfriend is agains the program, don’t want him to stay on OAT for the whole life	he is afraid that it could be problems with OAT medicines because Kharkiv was bombed, only one plant in Odesa left	process is not complicated if you already in the program, if person is new there a queue, pass labs etc.	1-2 days to start program, pass all needed labs and received medication	no problems, if you don't have documentation from previous site - inpatient unit, labs and than OAT site, her husband started OAT	process is not complicated, better attitude of medical staff in Iv-Fr and Lviv than in Slovyansk	was problems in Kharkiv, because only private clinics, very expensive
Other		friend refused from OAT because was afraid that people will find out that he's on OAT		husband wants to start OAT, but other drug users are saying that there are no free slots. Thinks that it would be easier for him to start if he had documents from SD		his wife died in Mariupol, his mother still there		very good medical staff in Mariupol, always helped	her son with family was deportated to Crimea
