# Supplementary material for: Holding the line: Provider and patient perspectives on Medications for Opioid Use Disorder continuity during the war in Ukraine
Source: PLoS One. 2026 Feb 23;21(2):e0341182. doi: 10.1371/journal.pone.0341182 (PMC12928494; doi:10.1371/journal.pone.0341182)
Supplement: S2 Data — (XLSX) [file pone.0341182.s002.xlsx]

## Sheet: Ira
clients		Analysis
Domain	Probes	VJPo (1)	VVPo (2)	IPLv (3)	ALLv (4)	FBPo (5)	OMLv (6)	TYuIvF (7)
Job responsibilities	Before war	OAT provider	OAT provider	OAT provider	head doctor	OAT provider	OAT provider	OAT provider
	Changes after war started	none	none	none	none	none	none	none
Facility	How facility is working after war started (hours, medications, staff)	decrease dosing in March-April, IDPs from private clinics from Kharkiv, other occupied regions, take homes for 14 days	decrease dosing of medication, one inpatient unit was closed, some physicians (around 15) left their work, take homes for 15 days	expand working hours, +200 patients since war started.	works according to martial law (no vacations, no sick leaves etc.), before war they give ART for 3-6 months, since war started only 1 month.	decresed dosing for couple of months on around 20%, before war take homes were for 10 days, now for 15	nothing changed in general, but working hours of dispencing of medication were increased	nothing changed, but unpredicted flow of IDPs (31 now, was 43) from Mykolaiv, Kherson, Zaporizhzhya, Kyiv. Amount of take homes increased to 30 days and they give for 18 days max for those who live far from facility, for those who live in Ivano-Frankivsk, they give for 10 days
	Providers	amount of work increased, mostly all personnel stay in Poltava and working	increased amount of patiens, not only IDPs but from Poltava also (around 50 people) physicians worked without vacations, didn't have opportunity to do drug tests and check leftovers	amount of work increased	amount of work increased (+1000 IDPs) only 6 doctors	amount of work increased, some personnel quit and doctor had to replace other physician for 2 months	amount of work increased, all personnel works	amount of work increased, all personnel works
Clients	Access to treatment	remain the same, some clients try to receive on different sites the same time	alcohol addicted patient's didn't have opportunity to go through detox; problems with ground transportation, sometimes clients were without medication for 1-2 days	clients have access to treatment, but they don't have where to live, so they left the program and travelling to other places. Narcology has family doctor who work with all OAT clients and reffer them to other needed specialists	90 OAT patients, didn't increase the ammount because they take only those who are HIV+, all patients receive for 10 days. Patiens has a lot of additianal services from NGO 100% of Life	all had access to treatment, but it was complicated to work with IDPs from місць, де велись активні бойові дії, they didn't have documents from OAT sites, physicians had to contact their doctors by phone, but it was complicated to do with those who were from private clinics and they had to take them as newly enrolled	if people didn't have any documents about previous OAT treatment or from narcology registration, clients didn't know where to reffer, what actions should be done to start OAT. Motivate clients to store medication responsibly, SW went with clients to have a look on their place of residence, because they live in schools and other not very safe places for storage of methadone	if person come without documents they had to take them as newly enrolled
	Changes after war started (dosing, time,dispencing etc.)	reduce dosing	reduce dosing, problems with lab testing	OAT program starts since 8am or even 7:30 am (9am before war). Don't prescribe more than 100 mg of methdone or 10 mg of buprenorphine because they afraid to have lack of medication, due to potential problems with procurement	none	a few cases when the medication was stollen from OAT patients	none
	Contact with clients	control of leftovers, contact by phone, LtF only IDPs	a couple of patients left program, mostly IDPs, they didn't contact patients, if patiens had problems to reach the OAT site, they contact medical staff themselves	social worker, or they have OAT patients card where phone numbers of medical staff are mentioned	nobody left OAT program, but from 1000 ART IDPs onlly 437 left, clients didn't report where they went	control of leftovers, urine drug tests, contact by phone	social worker works with clients, give them support in starting the program, receiving documents etc. SW remind patients to receive other medical services or to come for leftovers control, accompanies to other facilities. Nobody disappeared, only 2 patients went abroad	by phone, all clients has doctor'snumber, if person is unavailable, but med staff want to control leftovers they call contact persons, wife, mother etc. Strong contact with patients - everybody report to doctor how they adapt abroad
Treatment	HIV	rapid tests on HIV, if posive prescribe ART	didn’t have tests at the beginning of war for 6 month	family doctor prescribe HIV test, ART if needed	rapid tests on HIV, if posive prescribe ART	rapid tests on HIV, if posive prescribe ART	rapid tests on HIV, if posive prescribe ART first for 1 month, than for 3 month	SW from NGO provide HIV testing, ART in other facility
	Hep C	rapid tests on Hep C, if posive patient have to pay for treatment	didn’t have tests at the beginning of war for 6 month	rapid test on Hep C, had treatment for 30 people in summer, now she didn’t control this situation because of lots of work		Hep C rapid tests, treatment in other medical facility, but nobody asks, patients had other problems	rapid tests on Hep C, they have free Hep C treatment from 100% of Life, but not all of patiens were willing to start	free treatment program of Hep C, but lack of slots and patients have to pay for labs by themselves
	Relapse	no overdoses, transfer from Kharkiv to Odesa medications were complicated	higher alcoholization, a couple of times, but doctor don't know for sure, patients were hospitalised with undefined diagnosis	some cases with IDPs, they use spices, alcohol etc. If IDPs had interruptions of treatment they used pregabalin to stabile themselves		some use additional illigal drugs	one IDP had overdose and after that he started OAT program	none, only those who were incarcerated. more use of alcohol. some patients use amphetamines
	Mental health	anxiety increased, prescribe anidepressants, sleeping pills				first adrenaline, than stressed, prescribe sleping pills, antidepressants, anxiolitics	stress, insomnia	anxiety, depression, prescribe free antidepressants for those who need it
Intervention	Peer to peer communication	some patients from Poltava provided housing for IDPs	the most effective, people have to share their positive experience of treatment	local OAT patients explaining to IDPs where they could receive treatment	IDPs differs from Lviv OAT clients	those who received treatment, advice other IDPs to reffer to this facility	local patients help IDPs	NGO outreach workers
	Communication with patients, IDPs pecularities	very strressed, providers delay payments for them, sometimes irritated, communication should be more calm with them			hard to communicate with IDPs because of their migration	hard to work with IDPs because of their life circumstances, thay had anxiety, abstinence syndrome	physicians should not be aggressive with patients, even didn't control leftovers at the beginning of war, not to bother patients	IDPs has food and hygiene packages, the only problem is housing
	Information about OAT site	from internet, they google and call, reffer from NGOs	leaflets in shops, ground transportation, the most important to explain that program is confidential and safe	peer to peer, recommendations from other specialists or PHC doctors to reffer to narcology. the most important for them that they don't have to search drugs, don’t have problems with police and treatment is free	internet, department of health, governmental hotline	the most important for them that they don't have to search drugs and treatment is free	medical staff provided information to IDPs where to receive treatment, how to start OAT. the most important for them that treatment is free	from internet, they google
Safety	Instructions	letters from PHC, no local orders	no, but we were told if it would be offensive we should reach out to all patients and tell them to come and give them medications for 30 days	orders,how to prescribe for those who serving in the army, fo example.	MOH, PHC orders, received access to records of ART patiens all over Ukraine	some instructions from head of facility, PHC order	local order to give take homes for all patients for the weekend	PHC order, medical staff received gas masks
	Evacuation plans	no, don't have bomb shelter	no, don't have bomb shelter	no, don't have bomb shelter	have bomb shelter	no, don't have bomb shelter	have bomb shelter	no, don't have bomb shelter
	Pecularities of work during war	don't provide treatment while air raids if governmental, provide treatment in private clinic 100% of life	don't provide treatment while air raids		don't provide treatment while air raids	don't provide treatment while air raids	don't provide treatment while air raids	provide treatment while air raids
Why patients start OAT			patients from Poltava who were on private sites in other cities, didn't have opportunity to travel there or didn’t have money for medication, lack of street methadone, fear of IDUs to left without methadone motivate them to start governmental program	a lot of Lviv IDUs started pogram because of changes in narcoscene in the region, because of lack of money		a lot of IDUs from Poltava started OAT because of lack of illegal methdon at the beginning of war
Other			despite narcology is against it, OAT should be spread on PHC facilities, not all but a lot of them could receive medication their with other general population, patient would be able to receive a lot of other medical services. As for now narcology don't have phychologist and it would be important for patients especially now	too much work, but salary didn't increase or even decreased	situation is stable now, was hard at the beginning of war, problems with procuremants of ART, HIV and Hep C tests	spices are more widespread	there are no tests on spices	bad access to medical services in hospitals, because they were reorganized for military needs and they don't want to take care about IDUs
			after war doctor trust patients more now, based on their experience during war, there are no severe control, after induction patient receive take homes, it is very positive, bettter socialization, tust to physician, it is not important to stay 3 month on daily receiving of methadone, it is very complicated			it would be good to make some booked places on OAT for IDPs, even if they don't have documents about previous OAT treatment, because they had to reduce dosing, they didn't have any extra medication for IDPs		need additional medications for patients with comorbidities which physicians could provide for their OAT patients

## Sheet: Myra
clients		Analysis
Domain	Probes	ВЙПо	ВВПо	ІПЛв	АЛЛв	ФБПо	ОМЛв	ТЮІвф	Interview 8	Interview 9	Interview 10
Location	Before war	Poltava, Clinic 100% of life	Poltava, Poltava narcology clinic	Lviv, Narcology dispensary	Lviv, Lung Health Center	Poltava	Lviv, AIDS-center	Ivano-Frankivsk, narcology dispensary
	Changes after war started	none	no	no	none	none	none	none
Job responsibilities	Before war	OAT provider - doctor-narcologist (diagnostics, diagnosis, OAT prescription, detoxication)	OAT provider - (diagnostics, diagnosis, OAT prescription and control)	OAT provider (doctor) - (diagnostics, diagnosis, OAT prescription and control)	Administrator. Services in the clinic: specialised medical care to HIV+ patients, ARV, OAT. Agreement with 100% of life: psychological support (made by 100% of life), humanitarian aid to the key groups- TB patients, (made by 100% of life), payment for taxi services for HIV+ patients (made by 100% of life), distribution of disposable syringes, condoms (made by 100% of life)	OAT provider - doctor-narcologist (diagnostics, diagnosis, OAT prescription, detoxication)	OAT provider - doctor (OATdispensing according to narcologist prescription)	OAT provider - doctor-narcologist (diagnostics, diagnosis, OAT prescription, detoxication)
	Changes after war started	none	none	none	none	none	none	none
	Other work	OAT provider in the state narcology clinic (186 patients) and regional OAT coordinator - responsible person for OAT in Poltava oblast	increased number of patients. Has additional work in the NGO Light of hope	no	none	Doctor-narcologist in Poltava detension facility	none	none
Facility	How facility is working after war started (hours, medications, staff)	working hours - the same as before the war started, medication - slight decrease (10-20 mg) of dosing at the beginning of the war (March), followed by dose adjustment (increasing as was previously or till needed dosage). Physician was nervous about the access to medication because of war [OAT treatment is prohibited in russia-notes of UA team] . Now they're working as it was previously incl. take…	working hours - left the same. Temporarily reduced dosing at the beginning of war, because they didn't know if there would be supply	working hours - earlier start of work after the war began because the number of patients increased. Medication - for self use for a week for all patients.	Added days and hours of work. Work load reduced a lot. Patients were equally distributed between doctors. Didn't reduce OAT dosages	Hours of medication dispensing have been extended. Some staff went abroad. Slight decrease of dosages at the beginning of war because was risk of supply disruption (for a couple of months)	Increased amount of work because of IDPs. No changes in working hours of facility, but increased time of medication dispensing.	hours - the same. Only first day of war the facility was closed for several hours, but then open. Work load - increased. 274 patients.
	Providers	Increasing the amount of work. Several middle medical staff left the clinic and Ukraine	increased number of patients and amount of work. Control over leftovers - stoped check during the war. In-patient unit was closed and some medical staff left Ukraine (nearly 15).	No additional medical staff. No one from medical staff left the facility and Lviv.	No one left	Little increase in amount of work	no one left from medical staff	1 medical sister went abroad
	Internally displaced patients	yes - Kharkiv, Donbas region, Kyiv - nearly 20 patients, they're from private clinics (they buy medication). If IDPs - there's a problem with permanent stay, so those people may have a need to change the place of stay		Increased number of patients (before the war - 160 patients, after the war started - 360 patients. Now they have 330 patients). IDPs live in shelters for homeless or in the railway stations from September, they were expelled from schools because of the beginning of the school year. Some patients went abroad (30-40%). Some patients have work in Lviv, so they have a possibility to pay rent for the …	967 HIV+ IDPs were. 90 OAT patients and 1 IDP from this 90 (take only HIV+ OAT patients)	IDP patients - 20-30 as of now. Some IDPs went back home.	yes, big amount. IDPs are nervous	IDPs - all received OAT treatment (43 were, now- 31 IDPs) - Mykolaiv, Kherson, Kyiv, Zaporizhzhia
Clients	Access to treatment (OAT? ARV? Hep.C?)	take home for up to 14 days. The doctor is available every day at certain hours. He's also available by phone if he's needed at other time slots. If a patient have lack of money to pay for treatment in this private clinic he may go to the state one where the treatment is free of charge. One patient have a problem to receive treatment in Kyiv, so she comes to Poltava	Closed in-patient unit (incl.laboratory) - no access for alcohol addicted people or others who need in-patient narcology treatment. There's a problem with laboratory analyses conducting.	Narcology dispensary have a family doctor. This family doctor gives referrals for examinations. Family doctor gives ART. Hep.C - no treatment after the war started.	OAT, ARV - access as previously	OAT program expansion, many from Poltava also (not IDPs only). In the algorithms of OAT program - no impact on OAT program. When patients wanted to go abroad doctor gave all the needed documents including English version of medical documents.	Patients were not happy they can't start OAT in this facility (despite that there is OAT site in the facility). ARV - in this clinic accessible. If needed to correct dosages - it could provided by narcologist.	OAT - had access. ART - have access and patients are receiving treatment, only one patient refused to receive treatment. Surgical operations and some other medical services - lack of access because of war.
	Changes after war started (dosing, time,dispencing etc., financial capacity, the possibility of storing the drug in a safe place)	temporarily reduced dosing at the beginning (only in March). Others - financial capacity of patients worsen a little, other - nothing changed	temporarily reduced dosing (from -5mg to -20mg if high doses). Take homes dosages - from 10 (before the war) to 15 days (after the war starts). Transportation in general - everything was fine. There was a couple of days that patients from villages have no possibility to come to the medical center because of problems with transportation. If a patient has problems with storing the medication, medic…	do not increase the dosage too much, medical staff have some worries about the medication supply. New patients from Lviv have also started treatment during the war time because the access to illegal drugs decreased.		Take home doses have grown from 10 to 15 days. IDPs have problems with safe storing because they don't have personal Appartments in most cases. Poltava patients have problems some problems that medicine was stolen.	no. Dosages - no changes because of war.	dispensing for 20 days if patients live far, mostly to IDPs. For Iv-Fr.patients- for 10 days. Dosing - left the same. If IDPs haven't received treatment for long time - OAT treatment started from minimal dosages. Couple of patients have some troubles with safe drug storage (who lived in schools, etc.). Patients drink alcohol to reduce the impact of stress. Patients have problems with accomodation…
	Contact with clients	by telephone - to check about the possibility to come to the doctors appointment or to receive medication, also if control over left overs need to be done.	Patients contact with social workers or medical staff by themselves if it's needed	By phone.	967 were - as of now 437 IDPs left in the clinic. From those who left - 95% didn't tell that they're planning to leave	Contact by mobile telephone. There were no change in the amount of patients who were lost from program, doctor don't connect it to the war issues.	social worker and medical staff give information to clients. By phone. No patients that were lost during war. Abroad went - 2 patients	by telephone - with patients or with their relatives - only in cases of control over leftovers. Only several from Iv-Fr. Patients went abroad. IDPs - didn't tell if they were planning to leave.
Treatment	HIV	free if has declaration with family doctor. Those who haven't declaraion with FD may pay for HIV test - rapid tests	no express tests on HIV from 24.02.22 were done in the clinic. Started to conduct tests again now.	ART - access in narcology	because of the big amount of IDPs - clinic gave ARV therapy for a 1 month (not for 3-6, as was previously) so that every patient has medication.	no changes - all patients had access to testing and ARV receiving. Maybe some patients from IDPs group have some problems with that if they were no long in Poltava. Patients have access to ART in narcology clinic, and also in AIDS center, and couple of patient received ART from an infectious disease doctor in private clinic.	ART - accessible in this clinic, nothing changed because of war. ART - per 1 month for self use, if everything is fine (no ARV Stop) - for 3 months for self use	HIV - testing is being done by NGO. ARV treatment - good access, good medication now.
	Hep C	Hep.C - for payment	no express tests on Hep.C from 24.02.22 were done in the clinic. Started to conduct tests again now.	Before the war hep.C treatment was provided in the narcology dispensary.	decreased amount of testing	before the war patines have received hep.C treatment. After the war have begun - motivation in hep.C treatment have decreased. Now is increasing again.	Before war and after the war started - was accessible and is accessible now. Algorithms are the same.	Hep.C - testing is being done by NGO. Hep.C treatment is free of charge and patients have access, but the slots are limited (last time there were only 20 slots). Also patients need to do some analyses to confirm hep.C - out-of-pocket (800 UAH was, then the amount have risen to 2000 UAH).
	Relapse	no overdoses were recorded. Sometimes there're patients who receive medication in several clinics and in different regions	conjecture about overdose in one patient . Alcohol use went higher in OAT patients. Use of marijuana, use of medical methadone intravenous	yes, mostly in IDPs (salts, other additional substances and also alcohol). Lviv patients - only alcohol	no changes fixed	Overdoses - the same level as was before the war began.	when patients on OAT - no relapses were fixed	no overdoses were recorded. OAT treatment were stoped only in patients who have been incarcerated
	Mental health	antidepressants prescribing because the level of anxiety became higher.				stress, additional use of psychoactive substances, antidepressants, sleeping pills	stress in patients	antidepresants prescription. Patients are stressed, asking for sleeping pills. IDPs are very stressed.
	other	declaration with family doctor, dependence diagnosis. Hep.C. testing and treatment - there's no free hep.C slots in the state hep.C treatment	urine tests for psychoactive substances (laboratory testing were conducted in the clinic before the war, not express tests) - from the beginig of war stopped doing and now (last 1.5 month) they began to conduct again these tests	lirika, pregabalin - IDPs used, when they had interruption of OAT treatment		Urine testing for using psychoactive substances conduct as usual - once per month. Need stock of medication to be in the facility in case if many IDPs come (not to repeat the situation with reducing dosages).	Safe storage of medication in patients - medical staff or social worker provide informational support. In this clinic - patients on OAT have also HIV. Additional use of Sonnat, salts. To start OAT - need to go to narcology clinic. If patients wanted to go abroad - clinic have the list of OAT clinics abroad	COVID-testing and urine testing for substances - in the clinic. Medical personnel of hospitals and clinics not specialized on treating addiction - have stigma to OAT patients, they refuse to provide services (need additional help from NGO and medical personnel of narcology clinic). Clinic is asking for extended first aid kit to be in clinic - pain killers, antihistamines and other, non-narcotic d…
Intervention	Peer to peer communication	help with accomodation, work	NGOs could help with OAT program.	Current OAT patients share information between their friends	some peer-to-peer communication exist	IDPs to IDPs.	some Lviv patients are ready to help to IDPs
	Communication with patients, IDPs pecularities	communication need to be more calm because patients (especially IDPs) are very nervous, anxious.	some patients left Poltava (some of them left Ukraine, some changed place of living but remain in Ukraine), some contacts were left. No additional communication except days, when patients come to receive medication. Patients may contact with the social worker or medical staff if they need something about the OAT medication.		hard to communicate with IDPs. Different psychology of Lviv patients and IDPs.	more difficult to communicate with IDPs, they have also abstinent syndrom, were much stressed. Took as much as possible IDPs, prescribe pills (because of potential risk of supply medical staff in the first months decrease dosages for Poltava patient so that they can took more IDPs)	No aggressive behavior to the patient. Calmness and understanding need to be used by medical staff.	Manner of communication with IDPs need to be special, because these patients are very stressed (some of them have lost everything) and confused
	Information about OAT site (where/how to find this clinic)	internet - call to administration, OAT Hotline, from shelters for IDP		peer-to peer, internet	internet, department of health, governmental hotline		peer-to-peer, internet	internet
	Other about connection between those who seek treatment and clinics)	from shelters for IDP	Maybe some advertisements	primary health care				volunteers, social workers of NGOs could provide help to those who seek treatment
	Other		PHC clinics to have OAT sites. Motivate medical staff of PHCs to give OAT. Help of a psychologist in the clinic - need to be added and have financing of this expert. Make changes to the Order 200 - to skip the rule about 3 month of medical observation before give medication on take-home. Not to make high doses and consultate patients about the purpose of the program and give madication for self-c…		big migration of IDPs so it's hard to communicate with them and motivate	motivation for new patient - that they don't spend money on drugs. Decreased access to illegal substances, patients had severe withdrawal symptoms.	motivation for new patient - that they don't spend money on drugs. There're some myths between patients - like if you start OAT program you will never quit from it, others believe that medications from one manufacturer is better than from other one.
Safety	Instructions (clarify)	MOH order/PHC recommendations	There're no written instructions in the facility, but the decision of administration is so - if there is an attack on Poltava - medical staff will give medication for 30 days and close the facility	yes (if military - give for self use for a month).	MoH, PHC orders. Also - Medical Informational System gave expanded access to all records of patients so that medical staff may check information about treatment of IDPs (a lot of them were without documents)	MOH, PHC order. Instructions for the staff in case of air raid warning	clinic order - that patients can take for self use on weekends before 3 month of OAT treatment.	No special instructions were given on the issue on how to work at war time. MOH order/PHC recomendations - about medication prescription in the war time.
	Evacuation plans (different understanding, clarify)	yes, every clinic has evacuation plans, but there's no bomb shelter or any shelter	no evacuation plans to evacuate from Poltava. Facility has no bomb shelter.	Yes, they have evacuation plan. Instructions were given by facility administration. Bomb shelter is in the nearby building	yes, they have evacuation plan and in case of air raid emergency everyone from medical staff should go the shelter (in the building)		evacuation plan - yes, clinic has shelter in case of air warning.	standart evacuation plans as was before the war - it's regular evacuation plans that exist in every facility
	Pecularities of work during war	continue to dispence medications even if there's air-raid warning - 100% of life. In state clinic - Stop dispensing medication when there's air-raid warning, but all medical staf continue to be in the building as there's no bomb shelter or any shelter at all. But if there's little time left before closing the OAT cabinet - medical staff dispense medication even if there's air-raid warning.	Stop dispensing medication when there's air-raid warning. Not to make queue of patients in the facility during the war.	the work load increased significantly, no financial bonuses for it. Maintaining discipline, disciplined provision of services.	In case of air raid - doctors appointment stop, all patients need to leave the facility, all medical staff - to the shelter.	In case of air aid - stop dispensing medication	If air warning - everyone should go to the shelter till the end of air warning	in case of air raid warning - continue to work. Gas masks were given to the staff on clinic
